# Supplementary material for: Multi-Omics Reveal the Immunological Role and the Theragnostic Value of miR-216a/GDF15 Axis in Human Colon Adenocarcinoma
Source: Int J Mol Sci. 2021 Dec 20;22(24):13636. doi: 10.3390/ijms222413636 (PMC8703770; doi:10.3390/ijms222413636)
Supplement: Supplementary file 1 [file ijms-22-13636-s001.zip]

Archive with 1 entries (1 files):
- ijms-1480430-supplementary.pdf
